# Supplementary material for: Encoding contexts are incidentally reinstated during competitive retrieval and track the temporal dynamics of memory interference
Source: Cereb Cortex. 2022 Feb 1;32(22):5020–35. doi: 10.1093/cercor/bhab529 (PMC9667177; doi:10.1093/cercor/bhab529)
Supplement: CerebralCortex_Supplementary_Material_IB_JJ_AW_MJ_R1_bhab529 [file cerebralcortex_supplementary_material_ib_jj_aw_mj_r1_bhab529.zip]

Archive with 1 entries (1 files):
- CerebralCortex_Supplementary_Material_IB_JJ_AW_MJ_R1_bhab529.docx
